# Supplementary material for: A secondary structure-based position-specific scoring matrix applied to the improvement in protein secondary structure prediction
Source: PLoS One. 2021 Jul 28;16(7):e0255076. doi: 10.1371/journal.pone.0255076 (PMC8318245; doi:10.1371/journal.pone.0255076)
Supplement: S5 File — (TXT) [file pone.0255076.s006.txt]

## Aromatic (Nonpolar)
F	13
Y	12
W	11

## Nonpolar aliphatic
L	26
G	25
A	24
V	23
I	22
M	21

## Polar Uncharged
S	37
T	36
P	35
N	34
Q	33
C	32
U	31 //Selenocysteine

## Positively charged
K	43
R	42
H	41

## Negatively charged
E	54
D	53
Z	52
B	51
