# Supplementary material for: A secondary structure-based position-specific scoring matrix applied to the improvement in protein secondary structure prediction
Source: PLoS One. 2021 Jul 28;16(7):e0255076. doi: 10.1371/journal.pone.0255076 (PMC8318245; doi:10.1371/journal.pone.0255076)
Supplement: S1 Table — (XLSX) [file pone.0255076.s007.xlsx]

## Sheet: S1 Table
	S1 Table. Performance of the combined feature set of amino acid and SSE PSSMs.
	Independent test query dataset				TSsspro8		CASP12		TS115		CASP13
	Release years of the query proteins				2012 – 2013		2015 – 2016		2016		2017 – 2019
	SSE set	Method	Query: QuerySet-I, Target: TargetSet-nr25		Query: TSsspro8, Target: UniRef90-2015		Query: CASP12, Target: UniRef90-2015		Query: TS115, Target: UniRef90-2015		Query: CASP13, Target: UniRef90-2015
	Three-state	Measure	Q3	SOV3	Q3	SOV3	Q3	SOV3	Q3	SOV3	Q3	SOV3
		a. SSE-PSSM	0.785	0.742	0.862	0.824	0.79	0.779	0.768	0.736	0.759	0.672
		b. AA-PSSM	0.654	0.553	0.665	0.57	0.662	0.533	0.658	0.541	0.661	0.548
		c. AA-PSSM + SSE-PSSM	0.793	0.747	0.859	0.826	0.799	0.779	0.785	0.753	0.774	0.689
		Improvement (c – b)	0.139	0.194	0.194	0.256	0.137	0.246	0.127	0.212	0.113	0.141
	Eight-state	Measure	Q8	SOV8	Q8	SOV8	Q8	SOV8	Q8	SOV8	Q8	SOV8
		x. SSE-PSSM	0.663	0.657	0.784	0.782	0.657	0.653	0.623	0.621	0.586	0.557
		y. AA-PSSM	0.479	0.446	0.462	0.437	0.485	0.435	0.473	0.437	0.443	0.416
		z. AA-PSSM + SSE-PSSM	0.667	0.661	0.724	0.72	0.659	0.664	0.628	0.63	0.589	0.573
		Improvement (z – y)	0.188	0.215	0.262	0.283	0.174	0.229	0.155	0.193	0.146	0.157
