# Supplementary material for: A secondary structure-based position-specific scoring matrix applied to the improvement in protein secondary structure prediction
Source: PLoS One. 2021 Jul 28;16(7):e0255076. doi: 10.1371/journal.pone.0255076 (PMC8318245; doi:10.1371/journal.pone.0255076)
Supplement: S2 Table — (XLSX) [file pone.0255076.s008.xlsx]

## Sheet: S2 Table
	S2 Table. Performance of preliminary incorporation of SSE-PSSM into state-of-the-art SSP methods using PSI-BLAST to generate PSSM.
	Independent test query dataset						TSsspro8				CASP12				TS115				CASP13
	Release years of the query proteins						2012 – 2013				2015 – 2016				2016				2017 – 2019
	SSE set	Method	Query: QuerySet-I, Target:TargetSet-nr25				Query: TSsspro8, Target: UniRef90-2015				Query: CASP12, Target: UniRef90-2015				Query: TS115, Target: UniRef90-2015				Query: CASP13, Target: UniRef90-2015
	Three-state	Measure	Q3	Improv.	SOV3	Improv.	Q3	Improv.	SOV3	Improv.	Q3	Improv.	SOV3	Improv.	Q3	Improv.	SOV3	Improv.	Q3	Improv.	SOV3	Improv.
		Scorpion	0.748	0.055	0.716	0.047	0.806	0.046	0.771	0.054	0.823	0.003	0.82	0.005	0.815	0.001	0.785	0.005	0.794	0.005	0.7335	0.0003
		Scorpion + SSE-PSSM	0.803		0.763		0.852		0.825		0.826		0.825		0.816		0.79		0.799		0.7338
		Spider2	0.749	0.064	0.679	0.092	0.816	0.047	0.75	0.07	0.813	0.023	0.759	0.074	0.817	0.018	0.755	0.047	0.798	0.018	0.726	0.027
		Spider2 + SSE-PSSM	0.813		0.771		0.863		0.82		0.836		0.833		0.835		0.802		0.816		0.753
		SpineX	0.735	0.072	0.695	0.073	0.784	0.064	0.728	0.085	0.788	0.035	0.773	0.033	0.799	0.02	0.756	0.034	0.77	0.021	0.701	0.02
		SpineX + SSE-PSSM	0.807		0.768		0.848		0.813		0.823		0.806		0.819		0.79		0.791		0.721
		PSIPRED	0.746	0.065	0.702	0.071	0.799	0.051	0.754	0.061	0.796	0.025	0.739	0.051	0.807	0.018	0.751	0.044	0.781	0.023	0.707	0.026
		PSIPRED + SSE-PSSM	0.811		0.773		0.85		0.815		0.821		0.79		0.825		0.795		0.804		0.733
		DeepCNF	0.764	0.056	0.727	0.06	0.822	0.04	0.789	0.044	0.829	0.012	0.813	0.026	0.823	0.014	0.793	0.02	0.804	0.013	0.74	0.015
		DeepCNF + SSE-PSSM	0.82		0.787		0.862		0.833		0.841		0.839		0.837		0.813		0.817		0.755
		RaptorX	0.739	0.072	0.694	0.078	0.801	0.052	0.765	0.059	0.8	0.032	0.786	0.026	0.809	0.018	0.774	0.026	0.784	0.017	0.72	0.015
		RaptorX + SSE-PSSM	0.811		0.772		0.853		0.824		0.832		0.812		0.827		0.8		0.801		0.735
		SSpro8	0.728	0.079	0.682	0.085	0.769	0.072	0.725	0.078	0.779	0.04	0.763	0.054	0.784	0.03	0.741	0.048	0.77	0.024	0.696	0.021
		SSpro8 + SSE-PSSM	0.807		0.767		0.841		0.803		0.819		0.817		0.814		0.789		0.794		0.717
	Eight-state	Measure	Q8	Improv.	SOV8	Improv.	Q8	Improv.	SOV8	Improv.	Q8	Improv.	SOV8	Improv.	Q8	Improv.	SOV8	Improv.	Q8	Improv.	SOV8	Improv.
		DeepCNF	0.58	0.109	0.579	0.107	0.638	0.095	0.644	0.091	0.684	0.034	0.7	0.031	0.647	0.049	0.657	0.041	0.594	0.04	0.59	0.042
		DeepCNF + SSE-PSSM	0.689		0.686		0.733		0.735		0.718		0.731		0.696		0.698		0.634		0.632
		RaptorX	0.548	0.133	0.547	0.131	0.6	0.13	0.607	0.121	0.644	0.058	0.659	0.051	0.629	0.057	0.633	0.059	0.581	0.049	0.579	0.043
		RaptorX + SSE-PSSM	0.681		0.678		0.73		0.728		0.702		0.71		0.686		0.692		0.63		0.622
		SSpro8	0.56	0.117	0.559	0.117	0.58	0.135	0.583	0.134	0.618	0.071	0.639	0.075	0.604	0.064	0.608	0.065	0.565	0.048	0.546	0.048
		SSpro8 + SSE-PSSM	0.677		0.676		0.715		0.717		0.689		0.714		0.668		0.673		0.613		0.594
	Independent test query dataset						TSsspro8				CASP12				TS115				CASP13
	Release years of the query proteins						2012 – 2013				2015 – 2016				2016				2017 – 2019
	SSE set	Method	Query: QuerySet-I, Target:TargetSet-nr25				Query: TSsspro8, Target: UniRef90-2015				Query: CASP12, Target: UniRef90-2015				Query: TS115, Target: UniRef90-2015				Query: CASP13, Target: UniRef90-2015
	Three-state	Measure	Q3	Improv.	SOV3	Improv.	Q3	Improv.	SOV3	Improv.	Q3	Improv.	SOV3	Improv.	Q3	Improv.	SOV3	Improv.	Q3	Improv.	SOV3	Improv.
		SSpro8T	0.91	0.001	0.876	0	0.953	0	0.929	0	0.801	0	0.772	0	0.8	0	0.755	0	0.79	-0.001	0.714	0
		SSpro8T + SSE-PSSM	0.911		0.876		0.953		0.929		0.801		0.772		0.8		0.755		0.789		0.714
		SSpro8T + PSIPRED	0.91	0	0.876	0	0.953	0	0.929	0	0.801	0	0.774	0.002	0.8	0	0.755	0	0.79	0	0.714	0
		SSpro8T + DeepCNF	0.911	0.001	0.876	0	0.953	0	0.929	0	0.801	0	0.772	0	0.8	0	0.755	0	0.79	0	0.714	0
	Eight-state	Measure	Q8	Improv.	SOV8	Improv.	Q8	Improv.	SOV8	Improv.	Q8	Improv.	SOV8	Improv.	Q8	Improv.	SOV8	Improv.	Q8	Improv.	SOV8	Improv.
		SSpro8T	0.871	-0.007	0.86	-0.004	0.917	-0.007	0.913	-0.004	0.705	-0.004	0.686	-0.001	0.685	-0.004	0.652	-0.002	0.667	-0.005	0.611	-0.003
		SSpro8T + SSE-PSSM	0.864		0.856		0.91		0.909		0.701		0.685		0.681		0.65		0.662		0.608
		SSpro8T + PSIPRED	0.861	-0.01	0.843	-0.017	0.918	0.001	0.916	0.003	0.705	0	0.687	0.001	0.685	0	0.651	-0.001	0.667	0	0.609	-0.002
		SSpro8T + DeepCNF	0.858	-0.013	0.838	-0.022	0.913	-0.004	0.909	-0.004	0.709	0.004	0.681	-0.005	0.687	0.002	0.656	0.004	0.669	0.002	0.615	0.004
