# Supplementary material for: A secondary structure-based position-specific scoring matrix applied to the improvement in protein secondary structure prediction
Source: PLoS One. 2021 Jul 28;16(7):e0255076. doi: 10.1371/journal.pone.0255076 (PMC8318245; doi:10.1371/journal.pone.0255076)
Supplement: S3 Table — (XLSX) [file pone.0255076.s009.xlsx]

## Sheet: S3 Table
	S3 Table. Performance of preliminary incorporation of the traditional amino acid PSSM into several state-of-the-art SSP methods.
	SSE set	Method	Query: QuerySet-I, Target:TargetSet-nr25				Query: CASP12, Target: UniRef90-2015				Query: TS115, Target: UniRef90-2015
	Three-state	Measure	Q3	Improv.	SOV3	Improv.	Q3	Improv.	SOV3	Improv.	Q3	Improv.	SOV3	Improv.
		Scorpion	0.748	-0.001	0.716	-0.001	0.823	0	0.82	-0.005	0.815	-0.001	0.785	-0.004
		Scorpion + AA-PSSM	0.747		0.715		0.823		0.815		0.814		0.781
		Spider2	0.749	0	0.679	0.004	0.813	-0.003	0.759	0.018	0.817	0.001	0.755	0.006
		Spider2 + AA-PSSM	0.749		0.683		0.81		0.777		0.818		0.761
		SpineX	0.735	0.002	0.695	-0.002	0.788	0.002	0.773	0.016	0.799	0.003	0.756	0.006
		SpineX + AA-PSSM	0.737		0.693		0.79		0.789		0.802		0.762
		Psipred	0.746	0.002	0.702	0.003	0.796	0.004	0.739	0.005	0.807	0.003	0.751	0.007
		Psipred + AA-PSSM	0.748		0.705		0.8		0.744		0.81		0.758
		DeepCNF	0.764	0.001	0.727	-0.001	0.829	-0.001	0.813	0.001	0.823	-0.001	0.793	0.004
		DeepCNF + AA-PSSM	0.765		0.726		0.828		0.814		0.822		0.797
		RaptorX	0.739	0.002	0.694	0.001	0.8	-0.002	0.786	0.001	0.809	-0.002	0.774	-0.003
		RaptorX + AA-PSSM	0.741		0.695		0.798		0.787		0.807		0.771
		SSpro8	0.728	0.003	0.682	0.005	0.779	0.002	0.763	-0.001	0.784	0.001	0.741	0.001
		SSpro8 + AA-PSSM	0.731		0.687		0.781		0.762		0.785		0.742
	Eight-state	Measure	Q8	Improv.	SOV8	Improv.	Q8	Improv.	SOV8	Improv.	Q8	Improv.	SOV8	Improv.
		DeepCNF	0.58	0.01	0.579	0.009	0.684	-0.005	0.7	0	0.647	0.001	0.657	-0.001
		DeepCNF + AA-PSSM	0.59		0.588		0.679		0.7		0.648		0.656
		RaptorX	0.548	0.007	0.547	0.006	0.644	0.001	0.659	0.008	0.629	0.001	0.633	0.002
		RaptorX + AA-PSSM	0.555		0.553		0.645		0.667		0.63		0.635
		SSpro8	0.56	-0.013	0.559	-0.01	0.618	-0.004	0.639	-0.01	0.604	-0.009	0.608	-0.005
		SSpro8 + AA-PSSM	0.547		0.549		0.614		0.629		0.595		0.603
