# Supplementary material for: A secondary structure-based position-specific scoring matrix applied to the improvement in protein secondary structure prediction
Source: PLoS One. 2021 Jul 28;16(7):e0255076. doi: 10.1371/journal.pone.0255076 (PMC8318245; doi:10.1371/journal.pone.0255076)
Supplement: S4 Table — (XLSX) [file pone.0255076.s010.xlsx]

## Sheet: S4 Table
	S4 Table. Performance of preliminary incorporation of SSE-PSSM into state-of-the-art SSP methods using HHBlits to generate PSSM.
	Independent test query dataset		TSsspro8				CASP12				TS115				CASP13
	Release years of the query proteins		2012 – 2013				2015 – 2016				2016				2017 – 2019
	SSE set	Method	Query: TSsspro8, Target: UniRef90-2015				Query: CASP12, Target: UniRef90-2015				Query: TS115, Target: UniRef90-2015				Query: CASP13, Target: UniRef90-2015
	Three-state	Measure	Q3	Improv.	SOV3	Improv.	Q3	Improv.	SOV3	Improv.	Q3	Improv.	SOV3	Improv.	Q3	Improv.	SOV3	Improv.
		SSE-PSSMhh	0.887	–	0.861	–	0.797	–	0.767	–	0.78	–	0.72	–	0.761	–	0.665	–
		AA-PSSMhh	0.763	0.129	0.694	0.169	0.763	0.07	0.719	0.088	0.733	0.081	0.666	0.092	0.717	0.083	0.633	0.091
		AA-PSSMhh + SSE-PSSMhh	0.892		0.863		0.833		0.807		0.814		0.758		0.8		0.724
		MUFOLD-SS	0.846	0.052	0.794	0.082	0.865	0.011	0.856	0.01	0.822	0.039	0.779	0.058	0.815	0.029	0.733	0.053
		MUFOLD-SS + SSE-PSSMhh	0.898		0.876		0.876		0.866		0.861		0.837		0.844		0.786
		NetSurfP2	0.861	0.034	0.831	0.046	0.86	0.011	0.856	0.018	0.849	0.013	0.816	0.015	0.833	0.011	0.777	0.018
		NetSurfP2 + SSE-PSSMhh	0.895		0.877		0.871		0.874		0.862		0.831		0.844		0.795
		Porter5	0.854	0.038	0.829	0.042	0.858	0.011	0.849	0.007	0.846	0.014	0.817	0.019	0.827	0.014	0.785	0.015
		Porter5 + SSE-PSSMhh	0.892		0.871		0.869		0.856		0.86		0.836		0.841		0.8
		Spider3	0.851	0.042	0.824	0.05	0.856	0.015	0.853	0.012	0.84	0.017	0.807	0.022	0.817	0.014	0.76	0.012
		Spider3 + SSE-PSSMhh	0.893		0.874		0.871		0.865		0.857		0.829		0.831		0.772
	Eight-state	Measure	Q8	Improv.	SOV8	Improv.	Q8	Improv.	SOV8	Improv.	Q8	Improv.	SOV8	Improv.	Q8	Improv.	SOV8	Improv.
		SSE-PSSMhh	0.79	–	0.787	–	0.661	–	0.644	–	0.634	–	0.607	–	0.605	–	0.569	–
		AA-PSSMhh	0.536	0.26	0.525	0.269	0.579	0.107	0.569	0.106	0.52	0.135	0.511	0.139	0.486	0.134	0.465	0.131
		AA-PSSMhh + SSE-PSSMhh	0.796		0.794		0.686		0.675		0.655		0.65		0.62		0.596
		MUFOLD-SS	0.679	0.098	0.672	0.105	0.736	0.028	0.751	0.023	0.665	0.016	0.659	0.022	0.639	0.03	0.614	0.038
		MUFOLD-SS + SSE-PSSMhh	0.777		0.777		0.764		0.774		0.681		0.681		0.669		0.652
		NetSurfP2	0.678	0.081	0.682	0.081	0.721	0.024	0.72	0.031	0.677	0.019	0.682	0.015	0.645	0.022	0.633	0.018
		NetSurfP2 + SSE-PSSMhh	0.759		0.763		0.745		0.751		0.696		0.697		0.667		0.651
		Porter5	0.701	0.075	0.703	0.075	0.733	0.019	0.753	0.011	0.699	0.018	0.701	0.01	0.657	0.016	0.645	0.018
		Porter5 + SSE-PSSMhh	0.776		0.778		0.752		0.764		0.717		0.711		0.673		0.663
		Spider3	0.633	0.154	0.631	0.161	0.675	0.047	0.674	0.061	0.626	0.053	0.621	0.062	0.585	0.055	0.564	0.067
		Spider3 + SSE-PSSMhh	0.787		0.792		0.722		0.735		0.679		0.683		0.64		0.631
