# Supplementary material for: A secondary structure-based position-specific scoring matrix applied to the improvement in protein secondary structure prediction
Source: PLoS One. 2021 Jul 28;16(7):e0255076. doi: 10.1371/journal.pone.0255076 (PMC8318245; doi:10.1371/journal.pone.0255076)
Supplement: S5 Table — (XLSX) [file pone.0255076.s011.xlsx]

## Sheet: S5 Table-A,B,C
	S5 Table. Performance pretests for the state-of-the-art SSP methods utilized in this study using different PSSM generating engines and independent test datasets.
	A-1. SSP methods utilizing PS-BLAST as the PSSM generator (PSI-BLAST version: 2.3.0).															A-2. Assessment with the TSsspro8 dataset.
	SSE set	Method	Query: CASP12, Target: UniRef90-2015				Query: TS115, Target: UniRef90-2015				Query: CASP13, Target: UniRef90-2015					Query: TSsspro8, Target: UniRef90-2015
	Three-state	Measure	Q3, macro	SOV3, macro	Q3, micro	SOV3, micro	Q3, macro	SOV3, macro	Q3, micro	SOV3, micro	Q3, macro	SOV3, macro	Q3, micro	SOV3, micro		Q3, macro	SOV3, macro	Q3, micro	SOV3, micro
		Scorpion	0.821	0.826	0.822	0.819	0.819	0.788	0.816	0.785	0.793	0.747	0.796	0.736		0.804	0.77	0.805	0.771
		Spider2	0.806	0.789	0.813	0.784	0.823	0.765	0.819	0.762	0.802	0.738	0.801	0.727		0.816	0.751	0.818	0.753
		SpineX	0.779	0.756	0.783	0.754	0.805	0.764	0.801	0.755	0.776	0.706	0.777	0.689		0.784	0.719	0.783	0.717
		PSIPRED	0.78	0.748	0.781	0.738	0.811	0.771	0.8	0.752	0.782	0.713	0.781	0.705		0.798	0.748	0.794	0.74
		DeepCNF	0.819	0.799	0.829	0.81	0.826	0.79	0.819	0.781	0.798	0.744	0.8	0.73		0.821	0.783	0.816	0.774
		RaptorX	0.79	0.775	0.794	0.772	0.813	0.776	0.808	0.771	0.778	0.719	0.779	0.715		0.795	0.753	0.796	0.754
		SSpro8	0.771	0.742	0.778	0.741	0.798	0.754	0.789	0.743	0.762	0.703	0.766	0.685		0.769	0.72	0.769	0.719
		Average	0.795	0.776	0.8	0.774	0.814	0.773	0.807	0.764	0.784	0.724	0.786	0.712		0.798	0.749	0.797	0.747
	Eight-state	Measure	Q8, macro	SOV8, macro	Q8, micro	SOV8, micro	Q8, macro	SOV8, macro	Q8, micro	SOV8, micro	Q8, macro	SOV8, macro	Q8, micro	SOV8, micro		Q8, macro	SOV8, macro	Q8, micro	SOV8, micro
		DeepCNF	0.714	0.686	0.728	0.701	0.716	0.69	0.703	0.675	0.681	0.653	0.669	0.625		0.701	0.672	0.69	0.662
		RaptorX	0.68	0.669	0.693	0.677	0.709	0.677	0.699	0.667	0.67	0.635	0.66	0.612		0.678	0.65	0.675	0.648
		SSpro8	0.664	0.645	0.675	0.656	0.686	0.65	0.672	0.637	0.642	0.601	0.635	0.571		0.647	0.614	0.642	0.611
		Average	0.686	0.667	0.699	0.678	0.704	0.672	0.691	0.66	0.664	0.63	0.655	0.603		0.675	0.645	0.669	0.64
	B-1. SSP methods utilizing HHBlits as the PSSM generator (HHBlits version: 3.3.0).															B-2. Assessment with the TSsspro8 dataset.
	SSE set	Method	Query: CASP12, Target: UniRef90-2015				Query: TS115, Target: UniRef90-2015				Query: CASP13, Target: UniRef90-2015					Query: TSsspro8, Target: UniRef90-2015
	Three-state	Measure	Q3, macro	SOV3, macro	Q3, micro	SOV3, micro	Q3, macro	SOV3, macro	Q3, micro	SOV3, micro	Q3, macro	SOV3, macro	Q3, micro	SOV3, micro		Q3, macro	SOV3, macro	Q3, micro	SOV3, micro
		MUFOLD-SS	0.853	0.841	0.867	0.867	0.856	0.818	0.822	0.773	0.825	0.761	0.816	0.726		0.859	0.822	0.849	0.803
		NetSurfP2	0.844	0.837	0.857	0.846	0.854	0.814	0.847	0.805	0.833	0.78	0.833	0.766		0.857	0.829	0.856	0.823
		Porter5	0.854	0.848	0.863	0.856	0.853	0.82	0.846	0.808	0.826	0.778	0.824	0.766		0.85	0.818	0.85	0.817
		Spider3	0.835	0.833	0.851	0.851	0.851	0.821	0.844	0.813	0.814	0.761	0.826	0.77		0.852	0.825	0.854	0.824
		Average	0.847	0.84	0.86	0.855	0.854	0.818	0.84	0.8	0.825	0.77	0.825	0.757		0.855	0.824	0.852	0.817
	Eight-state	Measure	Q8, macro	SOV8, macro	Q8, micro	SOV8, micro	Q8, macro	SOV8, macro	Q8, micro	SOV8, micro	Q8, macro	SOV8, macro	Q8, micro	SOV8, micro		Q8, macro	SOV8, macro	Q8, micro	SOV8, micro
		MUFOLD-SS	0.759	0.747	0.773	0.768	0.762	0.734	0.721	0.691	0.721	0.688	0.698	0.648		0.757	0.732	0.74	0.712
		NetSurfP2	0.741	0.72	0.762	0.747	0.753	0.723	0.741	0.711	0.725	0.692	0.714	0.669		0.745	0.719	0.74	0.714
		Porter5	0.757	0.744	0.769	0.754	0.759	0.725	0.746	0.715	0.722	0.687	0.71	0.662		0.747	0.721	0.742	0.718
		Spider3	0.662	0.617	0.685	0.64	0.683	0.615	0.67	0.6	0.639	0.571	0.643	0.563		0.66	0.585	0.656	0.58
		Average	0.73	0.707	0.747	0.727	0.739	0.699	0.72	0.679	0.702	0.66	0.691	0.636		0.727	0.689	0.72	0.681
	C-1. The templated-based version SSpro8 assessed with independent test datasets of PDB structures deposited after 2015.															C-2. Templated-based SSpro8 assessed with the 2012–2013 SSpro8 test dataset.
	SSE set	Method	Query: CASP12, Target: UniRef90-2015				Query: TS115, Target: UniRef90-2015				Query: CASP13, Target: UniRef90-2015					Query: TSsspro8, Target: UniRef90-2015
	Three-state	Measure	Q3, macro	SOV3, macro	Q3, micro	SOV3, micro	Q3, macro	SOV3, macro	Q3, micro	SOV3, micro	Q3, macro	SOV3, macro	Q3, micro	SOV3, micro		Q3, macro	SOV3, macro	Q3, micro	SOV3, micro
		SSpro8T	0.789	0.766	0.801	0.772	0.808	0.767	0.8	0.755	0.781	0.719	0.79	0.714		0.944	0.919	0.952	0.929
	Eight-state	Measure	Q8, macro	SOV8, macro	Q8, micro	SOV8, micro	Q8, macro	SOV8, macro	Q8, micro	SOV8, micro	Q8, macro	SOV8, macro	Q8, micro	SOV8, micro		Q8, macro	SOV8, macro	Q8, micro	SOV8, micro
		SSpro8T	0.686	0.668	0.705	0.686	0.699	0.666	0.685	0.652	0.667	0.626	0.667	0.611		0.904	0.898	0.916	0.911

## Sheet: D. PSI-BLAST 2.2.21
	S5 Table. Performance pretests for the state-of-the-art SSP methods utilized in this study using different PSSM generating engines and independent test datasets.
	D. Performance pretests using PSI-BLAST v2.2.21 as the PSSM generator.
	SSE set	Method	Query: CASP12, Target: UniRef90-2015				Query: TS115, Target: UniRef90-2015				Query: CASP13, Target: UniRef90-2015
	Three-state	Measure	Q3, macro	SOV3, macro	Q3, micro	SOV3, micro	Q3, macro	SOV3, macro	Q3, micro	SOV3, micro	Q3, macro	SOV3, macro	Q3, micro	SOV3, micro
		Scorpion	0.813	0.812	0.817	0.803	0.818	0.788	0.814	0.785	0.786	0.742	0.789	0.735
		Spider2	0.797	0.787	0.808	0.783	0.821	0.757	0.819	0.758	0.793	0.715	0.799	0.718
		SpineX	0.75	0.718	0.754	0.718	0.69	0.649	0.671	0.629	0.704	0.66	0.679	0.624
		PSIPRED	0.78	0.752	0.78	0.739	0.81	0.771	0.8	0.753	0.787	0.72	0.785	0.709
		DeepCNF	0.815	0.8	0.826	0.81	0.825	0.792	0.82	0.781	0.801	0.748	0.803	0.735
		RaptorX	0.722	0.682	0.725	0.677	0.59	0.561	0.542	0.515	0.587	0.552	0.542	0.508
		SSpro8	0.68	0.59	0.657	0.551	0.701	0.57	0.676	0.527	0.684	0.54	0.67	0.472
		Average	0.765	0.734	0.767	0.726	0.751	0.698	0.735	0.678	0.735	0.668	0.724	0.643
	Eight-state	Measure	Q8, macro	SOV8, macro	Q8, micro	SOV8, micro	Q8, macro	SOV8, macro	Q8, micro	SOV8, micro	Q8, macro	SOV8, macro	Q8, micro	SOV8, micro
		DeepCNF	0.715	0.695	0.726	0.703	0.717	0.691	0.703	0.675	0.683	0.649	0.671	0.626
		RaptorX	0.619	0.602	0.628	0.602	0.515	0.491	0.469	0.446	0.505	0.482	0.458	0.427
		SSpro8	0.56	0.508	0.538	0.484	0.571	0.493	0.539	0.454	0.553	0.464	0.523	0.39
		Average	0.631	0.602	0.631	0.596	0.601	0.558	0.57	0.525	0.58	0.532	0.551	0.481

## Sheet: E. PSI-BLAST 2.2.28
	S5 Table. Performance pretests for the state-of-the-art SSP methods utilized in this study using different PSSM generating engines and independent test datasets.
	E. Performance pretests using PSI-BLAST v2.2.28 as the PSSM generator.
	SSE set	Method	Query: CASP12, Target: UniRef90-2015				Query: TS115, Target: UniRef90-2015				Query: CASP13, Target: UniRef90-2015
	Three-state	Measure	Q3, macro	SOV3, macro	Q3, micro	SOV3, micro	Q3, macro	SOV3, macro	Q3, micro	SOV3, micro	Q3, macro	SOV3, macro	Q3, micro	SOV3, micro
		Scorpion	0.824	0.826	0.823	0.82	0.82	0.788	0.815	0.785	0.79	0.736	0.794	0.734
		Spider2	0.803	0.78	0.812	0.778	0.822	0.751	0.819	0.753	0.8	0.733	0.801	0.721
		SpineX	0.778	0.757	0.783	0.755	0.804	0.755	0.8	0.75	0.775	0.705	0.777	0.689
		PSIPRED	0.78	0.747	0.782	0.736	0.811	0.769	0.8	0.752	0.783	0.713	0.782	0.703
		DeepCNF	0.817	0.803	0.829	0.812	0.825	0.791	0.819	0.782	0.798	0.741	0.799	0.73
		RaptorX	0.789	0.775	0.793	0.772	0.811	0.77	0.807	0.766	0.778	0.719	0.78	0.713
		SSpro8	0.773	0.745	0.779	0.743	0.797	0.755	0.788	0.743	0.766	0.7	0.766	0.684
		Average	0.795	0.776	0.8	0.774	0.813	0.768	0.807	0.762	0.784	0.721	0.786	0.711
	Eight-state	Measure	Q8, macro	SOV8, macro	Q8, micro	SOV8, micro	Q8, macro	SOV8, macro	Q8, micro	SOV8, micro	Q8, macro	SOV8, macro	Q8, micro	SOV8, micro
		DeepCNF	0.714	0.69	0.729	0.705	0.716	0.689	0.703	0.675	0.683	0.657	0.671	0.627
		RaptorX	0.681	0.671	0.694	0.68	0.708	0.673	0.698	0.665	0.67	0.637	0.66	0.611
		SSpro8	0.664	0.647	0.675	0.658	0.686	0.653	0.671	0.637	0.646	0.6	0.635	0.57
		Average	0.686	0.669	0.699	0.681	0.703	0.672	0.691	0.659	0.666	0.631	0.655	0.603

## Sheet: F. PSI-BLAST 2.3.0
	S5 Table. Performance pretests for the state-of-the-art SSP methods utilized in this study using different PSSM generating engines and independent test datasets.
	F. Performance pretests using PSI-BLAST v2.3.0 as the PSSM generator.
	SSE set	Method	Query: CASP12, Target: UniRef90-2015				Query: TS115, Target: UniRef90-2015				Query: CASP13, Target: UniRef90-2015
	Three-state	Measure	Q3, macro	SOV3, macro	Q3, micro	SOV3, micro	Q3, macro	SOV3, macro	Q3, micro	SOV3, micro	Q3, macro	SOV3, macro	Q3, micro	SOV3, micro
		Scorpion	0.821	0.826	0.822	0.819	0.819	0.788	0.816	0.785	0.793	0.747	0.796	0.736
		Spider2	0.806	0.789	0.813	0.784	0.823	0.765	0.819	0.762	0.802	0.738	0.801	0.727
		SpineX	0.779	0.756	0.783	0.754	0.805	0.764	0.801	0.755	0.776	0.706	0.777	0.689
		PSIPRED	0.78	0.748	0.781	0.738	0.811	0.771	0.8	0.752	0.782	0.713	0.781	0.705
		DeepCNF	0.819	0.799	0.829	0.81	0.826	0.79	0.819	0.781	0.798	0.744	0.8	0.73
		RaptorX	0.79	0.775	0.794	0.772	0.813	0.776	0.808	0.771	0.778	0.719	0.779	0.715
		SSpro8	0.771	0.742	0.778	0.741	0.798	0.754	0.789	0.743	0.762	0.703	0.766	0.685
		Average	0.795	0.776	0.8	0.774	0.814	0.773	0.807	0.764	0.784	0.724	0.786	0.712
	Eight-state	Measure	Q8, macro	SOV8, macro	Q8, micro	SOV8, micro	Q8, macro	SOV8, macro	Q8, micro	SOV8, micro	Q8, macro	SOV8, macro	Q8, micro	SOV8, micro
		DeepCNF	0.714	0.686	0.728	0.701	0.716	0.69	0.703	0.675	0.681	0.653	0.669	0.625
		RaptorX	0.68	0.669	0.693	0.677	0.709	0.677	0.699	0.667	0.67	0.635	0.66	0.612
		SSpro8	0.664	0.645	0.675	0.656	0.686	0.65	0.672	0.637	0.642	0.601	0.635	0.571
		Average	0.686	0.667	0.699	0.678	0.704	0.672	0.691	0.66	0.664	0.63	0.655	0.603

## Sheet: G. PSI-BLAST 2.6.0
	S5 Table. Performance pretests for the state-of-the-art SSP methods utilized in this study using different PSSM generating engines and independent test datasets.
	G. Performance pretests using PSI-BLAST v2.6.0 as the PSSM generator.
	SSE set	Method	Query: CASP12, Target: UniRef90-2015				Query: TS115, Target: UniRef90-2015				Query: CASP13, Target: UniRef90-2015
	Three-state	Measure	Q3, macro	SOV3, macro	Q3, micro	SOV3, micro	Q3, macro	SOV3, macro	Q3, micro	SOV3, micro	Q3, macro	SOV3, macro	Q3, micro	SOV3, micro
		Scorpion	0.824	0.826	0.823	0.82	0.82	0.788	0.815	0.785	0.79	0.736	0.794	0.734
		Spider2	0.803	0.78	0.812	0.778	0.822	0.751	0.819	0.753	0.8	0.733	0.801	0.721
		SpineX	0.778	0.757	0.783	0.755	0.804	0.755	0.8	0.75	0.775	0.705	0.777	0.689
		PSIPRED	0.78	0.747	0.782	0.736	0.811	0.769	0.8	0.752	0.783	0.713	0.782	0.703
		DeepCNF	0.817	0.803	0.829	0.812	0.825	0.791	0.819	0.782	0.798	0.741	0.799	0.73
		RaptorX	0.789	0.775	0.793	0.772	0.811	0.77	0.807	0.766	0.778	0.719	0.78	0.713
		SSpro8	0.773	0.745	0.779	0.743	0.797	0.755	0.788	0.743	0.766	0.7	0.766	0.684
		Average	0.795	0.776	0.8	0.774	0.813	0.768	0.807	0.762	0.784	0.721	0.786	0.711
	Eight-state	Measure	Q8, macro	SOV8, macro	Q8, micro	SOV8, micro	Q8, macro	SOV8, macro	Q8, micro	SOV8, micro	Q8, macro	SOV8, macro	Q8, micro	SOV8, micro
		DeepCNF	0.714	0.69	0.729	0.705	0.716	0.689	0.703	0.675	0.683	0.657	0.671	0.627
		RaptorX	0.681	0.671	0.694	0.68	0.708	0.673	0.698	0.665	0.67	0.637	0.66	0.611
		SSpro8	0.664	0.647	0.675	0.658	0.686	0.653	0.671	0.637	0.646	0.6	0.635	0.57
		Average	0.686	0.669	0.699	0.681	0.703	0.672	0.691	0.659	0.666	0.631	0.655	0.603

## Sheet: H. PSI-BLAST 2.11.0
	S5 Table. Performance pretests for the state-of-the-art SSP methods utilized in this study using different PSSM generating engines and independent test datasets.
	H. Performance pretests using PSI-BLAST v2.11.0 as the PSSM generator.
	SSE set	Method	Query: CASP12, Target: UniRef90-2015				Query: TS115, Target: UniRef90-2015				Query: CASP13, Target: UniRef90-2015
	Three-state	Measure	Q3, macro	SOV3, macro	Q3, micro	SOV3, micro	Q3, macro	SOV3, macro	Q3, micro	SOV3, micro	Q3, macro	SOV3, macro	Q3, micro	SOV3, micro
		Scorpion	0.824	0.826	0.823	0.82	0.82	0.788	0.815	0.785	0.79	0.736	0.794	0.734
		Spider2	0.803	0.78	0.812	0.778	0.822	0.751	0.819	0.753	0.8	0.733	0.801	0.721
		SpineX	0.778	0.757	0.783	0.755	0.804	0.755	0.8	0.75	0.775	0.705	0.777	0.689
		PSIPRED	0.78	0.747	0.782	0.736	0.811	0.769	0.8	0.752	0.783	0.713	0.782	0.703
		DeepCNF	0.817	0.803	0.829	0.812	0.825	0.791	0.819	0.782	0.798	0.741	0.799	0.73
		RaptorX	0.789	0.775	0.793	0.772	0.811	0.77	0.807	0.766	0.778	0.719	0.78	0.713
		SSpro8	0.773	0.745	0.779	0.743	0.797	0.755	0.788	0.743	0.766	0.7	0.766	0.684
		Average	0.795	0.776	0.8	0.774	0.813	0.768	0.807	0.762	0.784	0.721	0.786	0.711
	Eight-state	Measure	Q8, macro	SOV8, macro	Q8, micro	SOV8, micro	Q8, macro	SOV8, macro	Q8, micro	SOV8, micro	Q8, macro	SOV8, macro	Q8, micro	SOV8, micro
		DeepCNF	0.714	0.69	0.729	0.705	0.716	0.689	0.703	0.675	0.683	0.657	0.671	0.627
		RaptorX	0.681	0.671	0.694	0.68	0.708	0.673	0.698	0.665	0.67	0.637	0.66	0.611
		SSpro8	0.664	0.647	0.675	0.658	0.686	0.653	0.671	0.637	0.646	0.6	0.635	0.57
		Average	0.686	0.669	0.699	0.681	0.703	0.672	0.691	0.659	0.666	0.631	0.655	0.603
