# Supplementary material for: A secondary structure-based position-specific scoring matrix applied to the improvement in protein secondary structure prediction
Source: PLoS One. 2021 Jul 28;16(7):e0255076. doi: 10.1371/journal.pone.0255076 (PMC8318245; doi:10.1371/journal.pone.0255076)
Supplement: S7 Table — (XLSX) [file pone.0255076.s013.xlsx]

## Sheet: S7 Table
	S7 Table. The computation time of several SSP methods running on target datasets with a large difference in size.
	Method	UniRef90-2015 (38,203,400 proteins)		nrPDB90-2015 (34,835 proteins)
		Running time (sec)	Relative speed	Running time (sec)	Relative speed
	Scorpion	742.282	32.8	22.656	1
	Spider2	915.567	354.3	2.584	1
	SpineX	726.529	113.8	6.386	1
	Psipred	721.208	970.7	0.743	1
	DeepCNF	2837.01	410.3	6.914	1
	RaptorX	1273.79	752.8	1.692	1
	SSpro8	855.02	236.7	3.612	1
	Average		410.2		1
