# Supplementary material for: A secondary structure-based position-specific scoring matrix applied to the improvement in protein secondary structure prediction
Source: PLoS One. 2021 Jul 28;16(7):e0255076. doi: 10.1371/journal.pone.0255076 (PMC8318245; doi:10.1371/journal.pone.0255076)
Supplement: S8 Table — (XLSX) [file pone.0255076.s014.xlsx]

## Sheet: S8 Table
	S8 Table. PSI-BLAST settings of the applied SSP methods.
	Program of the SSP method	PSI-BLAST program	PSI-BLAST parameter settings
	Scorpion, v1.0	blastpgp	Not available
	Spider2, v2.0	blastpgp	-num_iterations 3
	SpineX, v2.0	blastpgp	-j 3
	Psipred, v3.3	psiblast	-num_iterations 3 -inclusion_ethresh 0.001
	DeepCNF, v1.02	blastpgp	-j 3 -h 0.001
	RaptorX, v1.0	psiblast	-j 5 -h 0.001
	SSpro8, v5.2	blastpgp	-h 1e-10 -e 0.001
	MUFOLD_SS, v2.0	psiblast	-num_iterations 3 -evalue 0.001
	Porter, v5.0 (Porter 5)	psiblast	-num_iterations 2 -evalue 0.001 -inclusion_ethresh 0.001 -num_alignments 300000
	Spider, v3.0 (Spider3)	psiblast	-num_iterations 3 -num_alignments 1
	Unified settings in this study	psiblast	-num_iterations 3 -inclusion_ethresh 0.001 -evalue 100 -num_descriptions 500 -num_alignments 500
